# Supplementary material for: Metal-Free Graphene-Based Derivatives as Oxygen Reduction Reaction Electrocatalysts in Energy Conversion and Storage Systems: An Overview
Source: Molecules. 2025 May 21;30(10):2248. doi: 10.3390/molecules30102248 (PMC12542381; doi:10.3390/molecules30102248)
Supplement: Supplementary file 1 [file molecules-30-02248-s001.zip]

Archive with 1 entries (1 files):
- molecules-3545008-supplementary.pdf
